# Supplementary material for: A Standardized Analysis of Tertiary Lymphoid Structures in Human Melanoma: Disease Progression- and Tumor Site-Associated Changes With Germinal Center Alteration
Source: Front Immunol. 2021 Jun 24;12:675146. doi: 10.3389/fimmu.2021.675146 (PMC8264652; doi:10.3389/fimmu.2021.675146)
Supplement: Supplementary file 2 [file Table_1.xlsx]

## Sheet: (A)
Patient ID	TLS category	Raw_intratumoral_count	Raw_intratumoral_area_µm	Raw_intratumoral_>-1mm_count	Raw_intratumoral_>-1mm_area_µm	Raw_intratumoral_-1mm_count	Raw_intratumoral_-1mm_area_µm	Raw_extratumoral_count	Raw_extratumoral_area_µm	Raw_extratumoral_1mm_count	Raw_extratumoral_1mm_area_µm	Raw_extratumoral_2mm_count	Raw_extratumoral_2mm_area_µm	Raw_extratumoral_3mm_count	Raw_extratumoral_3mm_area_µm	Raw_extratumoral_4mm_count	Raw_extratumoral_4mm_area_µm	Raw_extratumoral_5mm_count	Raw_extratumoral_5mm_area_µm	Raw_extratumoral_6mm_count	Raw_extratumoral_6mm_area_µm	Disease
1	early TLS	15	252346	1	12007.7	14	240338	3	137628	3	137628	0	0	0	0	0	0					PT met
1	primary TLS	0	0	0	0	0	0	0	0	0	0	0	0	0	0	0	0					PT met
1	secondary GC BCL6-	0	0	0	0	0	0	0	0	0	0	0	0	0	0	0	0					PT met
1	secondary GC BCL6+	0	0	0	0	0	0	0	0	0	0	0	0	0	0	0	0					PT met
1	secondary TLS	0	0	0	0	0	0	0	0	0	0	0	0	0	0	0	0					PT met
2	early TLS	0	0	0	0	0	0	0	0	0	0	0	0	0	0	0	0	0	0	0	0	PT non met
2	primary TLS	0	0	0	0	0	0	0	0	0	0	0	0	0	0	0	0	0	0	0	0	PT non met
2	secondary GC BCL6-	0	0	0	0	0	0	0	0	0	0	0	0	0	0	0	0	0	0	0	0	PT non met
2	secondary GC BCL6+	0	0	0	0	0	0	0	0	0	0	0	0	0	0	0	0	0	0	0	0	PT non met
2	secondary TLS	0	0	0	0	0	0	0	0	0	0	0	0	0	0	0	0	0	0	0	0	PT non met
3	early TLS	0	0	0	0	0	0	0	0	0	0	0	0	0	0	0	0	0	0	0	0	early MET
3	primary TLS	0	0	0	0	0	0	0	0	0	0	0	0	0	0	0	0	0	0	0	0	early MET
3	secondary GC BCL6-	0	0	0	0	0	0	0	0	0	0	0	0	0	0	0	0	0	0	0	0	early MET
3	secondary GC BCL6+	0	0	0	0	0	0	0	0	0	0	0	0	0	0	0	0	0	0	0	0	early MET
3	secondary TLS	0	0	0	0	0	0	0	0	0	0	0	0	0	0	0	0	0	0	0	0	early MET
4	early TLS	0	0	0	0	0	0	0	0	0	0	0	0	0	0	0	0	0	0	0	0	PT met
4	primary TLS	0	0	0	0	0	0	0	0	0	0	0	0	0	0	0	0	0	0	0	0	PT met
4	secondary GC BCL6-	0	0	0	0	0	0	0	0	0	0	0	0	0	0	0	0	0	0	0	0	PT met
4	secondary GC BCL6+	0	0	0	0	0	0	0	0	0	0	0	0	0	0	0	0	0	0	0	0	PT met
4	secondary TLS	0	0	0	0	0	0	0	0	0	0	0	0	0	0	0	0	0	0	0	0	PT met
5	early TLS	0	0	0	0	0	0	0	0	0	0	0	0	0	0	0	0	0	0	0	0	PT non met
5	primary TLS	0	0	0	0	0	0	0	0	0	0	0	0	0	0	0	0	0	0	0	0	PT non met
5	secondary GC BCL6-	0	0	0	0	0	0	0	0	0	0	0	0	0	0	0	0	0	0	0	0	PT non met
5	secondary GC BCL6+	0	0	0	0	0	0	0	0	0	0	0	0	0	0	0	0	0	0	0	0	PT non met
5	secondary TLS	0	0	0	0	0	0	0	0	0	0	0	0	0	0	0	0	0	0	0	0	PT non met
6	early TLS	0	0	0	0	0	0	0	0	0	0	0	0	0	0	0	0	0	0	0	0	PT met
6	primary TLS	0	0	0	0	0	0	0	0	0	0	0	0	0	0	0	0	0	0	0	0	PT met
6	secondary GC BCL6-	0	0	0	0	0	0	0	0	0	0	0	0	0	0	0	0	0	0	0	0	PT met
6	secondary GC BCL6+	0	0	0	0	0	0	0	0	0	0	0	0	0	0	0	0	0	0	0	0	PT met
6	secondary TLS	0	0	0	0	0	0	0	0	0	0	0	0	0	0	0	0	0	0	0	0	PT met
7	early TLS	0	0	0	0	0	0	0	0	0	0	0	0	0	0	0	0	0	0	0	0	PT non met
7	primary TLS	0	0	0	0	0	0	0	0	0	0	0	0	0	0	0	0	0	0	0	0	PT non met
7	secondary GC BCL6-	0	0	0	0	0	0	0	0	0	0	0	0	0	0	0	0	0	0	0	0	PT non met
7	secondary GC BCL6+	0	0	0	0	0	0	0	0	0	0	0	0	0	0	0	0	0	0	0	0	PT non met
7	secondary TLS	0	0	0	0	0	0	0	0	0	0	0	0	0	0	0	0	0	0	0	0	PT non met
8	early TLS	0	0	0	0	0	0	0	0	0	0	0	0	0	0	0	0	0	0	0	0	PT met
8	primary TLS	0	0	0	0	0	0	0	0	0	0	0	0	0	0	0	0	0	0	0	0	PT met
8	secondary GC BCL6-	0	0	0	0	0	0	0	0	0	0	0	0	0	0	0	0	0	0	0	0	PT met
8	secondary GC BCL6+	0	0	0	0	0	0	0	0	0	0	0	0	0	0	0	0	0	0	0	0	PT met
8	secondary TLS	0	0	0	0	0	0	0	0	0	0	0	0	0	0	0	0	0	0	0	0	PT met
9	early TLS	0	0	0	0	0	0	0	0	0	0	0	0	0	0	0	0	0	0	0	0	PT met
9	primary TLS	0	0	0	0	0	0	0	0	0	0	0	0	0	0	0	0	0	0	0	0	PT met
9	secondary GC BCL6-	0	0	0	0	0	0	0	0	0	0	0	0	0	0	0	0	0	0	0	0	PT met
9	secondary GC BCL6+	0	0	0	0	0	0	0	0	0	0	0	0	0	0	0	0	0	0	0	0	PT met
9	secondary TLS	0	0	0	0	0	0	0	0	0	0	0	0	0	0	0	0	0	0	0	0	PT met
10	early TLS	0	0	0	0	0	0	0	0	0	0	0	0	0	0	0	0	0	0	0	0	PT non met
10	primary TLS	0	0	0	0	0	0	0	0	0	0	0	0	0	0	0	0	0	0	0	0	PT non met
10	secondary GC BCL6-	0	0	0	0	0	0	0	0	0	0	0	0	0	0	0	0	0	0	0	0	PT non met
10	secondary GC BCL6+	0	0	0	0	0	0	0	0	0	0	0	0	0	0	0	0	0	0	0	0	PT non met
10	secondary TLS	0	0	0	0	0	0	0	0	0	0	0	0	0	0	0	0	0	0	0	0	PT non met
11	early TLS	0	0	0	0	0	0	0	0	0	0	0	0	0	0	0	0	0	0	0	0	PT non met
11	primary TLS	0	0	0	0	0	0	0	0	0	0	0	0	0	0	0	0	0	0	0	0	PT non met
11	secondary GC BCL6-	0	0	0	0	0	0	0	0	0	0	0	0	0	0	0	0	0	0	0	0	PT non met
11	secondary GC BCL6+	0	0	0	0	0	0	0	0	0	0	0	0	0	0	0	0	0	0	0	0	PT non met
11	secondary TLS	0	0	0	0	0	0	0	0	0	0	0	0	0	0	0	0	0	0	0	0	PT non met
12	early TLS	0	0	0	0	0	0	0	0	0	0	0	0	0	0	0	0	0	0	0	0	PT met
12	primary TLS	0	0	0	0	0	0	0	0	0	0	0	0	0	0	0	0	0	0	0	0	PT met
12	secondary GC BCL6-	0	0	0	0	0	0	0	0	0	0	0	0	0	0	0	0	0	0	0	0	PT met
12	secondary GC BCL6+	0	0	0	0	0	0	0	0	0	0	0	0	0	0	0	0	0	0	0	0	PT met
12	secondary TLS	0	0	0	0	0	0	0	0	0	0	0	0	0	0	0	0	0	0	0	0	PT met
13	early TLS	23	533024	18	441269	5	91754.2	3	283391	3	283391	0	0									early MET
13	primary TLS	0	0	0	0	0	0	0	0	0	0	0	0									early MET
13	secondary GC BCL6-	1	17181.4	1	17181.4	0	0	0	0	0	0	0	0									early MET
13	secondary GC BCL6+	0	0	0	0	0	0	0	0	0	0	0	0									early MET
13	secondary TLS	1	39592	1	39592	0	0	0	0	0	0	0	0									early MET
14	early TLS	0	0	0	0	0	0	0	0	0	0	0	0	0	0	0	0	0	0	0	0	PT non met
14	primary TLS	0	0	0	0	0	0	0	0	0	0	0	0	0	0	0	0	0	0	0	0	PT non met
14	secondary GC BCL6-	0	0	0	0	0	0	0	0	0	0	0	0	0	0	0	0	0	0	0	0	PT non met
14	secondary GC BCL6+	0	0	0	0	0	0	0	0	0	0	0	0	0	0	0	0	0	0	0	0	PT non met
14	secondary TLS	0	0	0	0	0	0	0	0	0	0	0	0	0	0	0	0	0	0	0	0	PT non met
15	early TLS	0	0	0	0	0	0	0	0	0	0	0	0	0	0	0	0	0	0	0	0	PT non met
15	primary TLS	0	0	0	0	0	0	0	0	0	0	0	0	0	0	0	0	0	0	0	0	PT non met
15	secondary GC BCL6-	0	0	0	0	0	0	0	0	0	0	0	0	0	0	0	0	0	0	0	0	PT non met
15	secondary GC BCL6+	0	0	0	0	0	0	0	0	0	0	0	0	0	0	0	0	0	0	0	0	PT non met
15	secondary TLS	0	0	0	0	0	0	0	0	0	0	0	0	0	0	0	0	0	0	0	0	PT non met
16	early TLS	0	0	0	0	0	0	0	0	0	0	0	0	0	0	0	0	0	0	0	0	PT non met
16	primary TLS	0	0	0	0	0	0	0	0	0	0	0	0	0	0	0	0	0	0	0	0	PT non met
16	secondary GC BCL6-	0	0	0	0	0	0	0	0	0	0	0	0	0	0	0	0	0	0	0	0	PT non met
16	secondary GC BCL6+	0	0	0	0	0	0	0	0	0	0	0	0	0	0	0	0	0	0	0	0	PT non met
16	secondary TLS	0	0	0	0	0	0	0	0	0	0	0	0	0	0	0	0	0	0	0	0	PT non met
17	early TLS	26	511945	2	32412.4	24	479533	0	0	0	0	0	0	0	0	0	0	0	0	0	0	PT non met
17	primary TLS	0	0	0	0	0	0	0	0	0	0	0	0	0	0	0	0	0	0	0	0	PT non met
17	secondary GC BCL6-	0	0	0	0	0	0	0	0	0	0	0	0	0	0	0	0	0	0	0	0	PT non met
17	secondary GC BCL6+	0	0	0	0	0	0	0	0	0	0	0	0	0	0	0	0	0	0	0	0	PT non met
17	secondary TLS	0	0	0	0	0	0	0	0	0	0	0	0	0	0	0	0	0	0	0	0	PT non met
18	early TLS	2	79630.7					15	234365	13	217952	2	16413.1	0	0	0	0	0	0	0	0	PT non met
18	primary TLS	0	0					0	0	0	0	0	0	0	0	0	0	0	0	0	0	PT non met
18	secondary GC BCL6-	0	0					4	11696.1	4	11696.1	0	0	0	0	0	0	0	0	0	0	PT non met
18	secondary GC BCL6+	0	0					0	0	0	0	0	0	0	0	0	0	0	0	0	0	PT non met
18	secondary TLS	0	0					4	153389	4	153389	0	0	0	0	0	0	0	0	0	0	PT non met
19	early TLS	0	0	0	0	0	0	0	0	0	0	0	0	0	0	0	0	0	0	0	0	PT met
19	primary TLS	0	0	0	0	0	0	0	0	0	0	0	0	0	0	0	0	0	0	0	0	PT met
19	secondary GC BCL6-	0	0	0	0	0	0	0	0	0	0	0	0	0	0	0	0	0	0	0	0	PT met
19	secondary GC BCL6+	0	0	0	0	0	0	0	0	0	0	0	0	0	0	0	0	0	0	0	0	PT met
19	secondary TLS	0	0	0	0	0	0	0	0	0	0	0	0	0	0	0	0	0	0	0	0	PT met
20	early TLS	14	441210	4	100586	10	340624	6	124401	6	124401	0	0	0	0	0	0	0	0			early MET
20	primary TLS	7	445360	2	184862	5	260498	2	18303	2	18303	0	0	0	0	0	0	0	0			early MET
20	secondary GC BCL6-	33	1.03176e+06	8	185902	25	845855	17	196933	17	196933	0	0	0	0	0	0	0	0			early MET
20	secondary GC BCL6+	3	228585	0	0	3	228585	1	48727.5	0	0	1	48727.5	0	0	0	0	0	0			early MET
20	secondary TLS	36	5.01276e+06	8	844715	28	4.16804e+06	18	1.12955e+06	17	777178	1	352370	0	0	0	0	0	0			early MET
21	early TLS	4	59078.5	0	0	4	59078.5	26	746366	17	601723	4	81676.6	3	47891.5	2	15075.1	0	0	0	0	early MET
21	primary TLS	0	0	0	0	0	0	0	0	0	0	0	0	0	0	0	0	0	0	0	0	early MET
21	secondary GC BCL6-	14	349738	0	0	14	349738	4	34685.5	4	34685.5	0	0	0	0	0	0	0	0	0	0	early MET
21	secondary GC BCL6+	1	78717	0	0	1	78717	1	19661.3	1	19661.3	0	0	0	0	0	0	0	0	0	0	early MET
21	secondary TLS	15	1.43256e+06	0	0	15	1.43256e+06	5	306257	5	306257	0	0	0	0	0	0	0	0	0	0	early MET
22	early TLS	3	56320.7					3	184029	3	184029	0	0	0	0	0	0	0	0	0	0	PT met
22	primary TLS	0	0					0	0	0	0	0	0	0	0	0	0	0	0	0	0	PT met
22	secondary GC BCL6-	0	0					0	0	0	0	0	0	0	0	0	0	0	0	0	0	PT met
22	secondary GC BCL6+	0	0					0	0	0	0	0	0	0	0	0	0	0	0	0	0	PT met
22	secondary TLS	0	0					0	0	0	0	0	0	0	0	0	0	0	0	0	0	PT met
23	early TLS	0	0	0	0	0	0	0	0	0	0	0	0	0	0	0	0	0	0	0	0	PT met
23	primary TLS	0	0	0	0	0	0	0	0	0	0	0	0	0	0	0	0	0	0	0	0	PT met
23	secondary GC BCL6-	0	0	0	0	0	0	0	0	0	0	0	0	0	0	0	0	0	0	0	0	PT met
23	secondary GC BCL6+	0	0	0	0	0	0	0	0	0	0	0	0	0	0	0	0	0	0	0	0	PT met
23	secondary TLS	0	0	0	0	0	0	0	0	0	0	0	0	0	0	0	0	0	0	0	0	PT met
24	early TLS	1	10136.6					0	0	0	0	0	0	0	0	0	0	0	0	0	0	PT non met
24	primary TLS	0	0					0	0	0	0	0	0	0	0	0	0	0	0	0	0	PT non met
24	secondary GC BCL6-	0	0					0	0	0	0	0	0	0	0	0	0	0	0	0	0	PT non met
24	secondary GC BCL6+	0	0					0	0	0	0	0	0	0	0	0	0	0	0	0	0	PT non met
24	secondary TLS	0	0					0	0	0	0	0	0	0	0	0	0	0	0	0	0	PT non met
25	early TLS	4	100166					0	0	0	0	0	0	0	0	0	0	0	0	0	0	PT non met
25	primary TLS	0	0					0	0	0	0	0	0	0	0	0	0	0	0	0	0	PT non met
25	secondary GC BCL6-	0	0					0	0	0	0	0	0	0	0	0	0	0	0	0	0	PT non met
25	secondary GC BCL6+	0	0					0	0	0	0	0	0	0	0	0	0	0	0	0	0	PT non met
25	secondary TLS	0	0					0	0	0	0	0	0	0	0	0	0	0	0	0	0	PT non met
26	early TLS	1	10674.7	1	10674.7	0	0	2	70785.3	2	70785.3	0	0									PT non met
26	primary TLS	0	0	0	0	0	0	0	0	0	0	0	0									PT non met
26	secondary GC BCL6-	0	0	0	0	0	0	1	21063.4	1	21063.4	0	0									PT non met
26	secondary GC BCL6+	0	0	0	0	0	0	0	0	0	0	0	0									PT non met
26	secondary TLS	0	0	0	0	0	0	1	105292	1	105292	0	0									PT non met
27	early TLS	0	0	0	0	0	0	0	0	0	0	0	0	0	0	0	0	0	0	0	0	PT non met
27	primary TLS	0	0	0	0	0	0	0	0	0	0	0	0	0	0	0	0	0	0	0	0	PT non met
27	secondary GC BCL6-	0	0	0	0	0	0	0	0	0	0	0	0	0	0	0	0	0	0	0	0	PT non met
27	secondary GC BCL6+	0	0	0	0	0	0	0	0	0	0	0	0	0	0	0	0	0	0	0	0	PT non met
27	secondary TLS	0	0	0	0	0	0	0	0	0	0	0	0	0	0	0	0	0	0	0	0	PT non met
28	early TLS	77	2.0758e+06	53	1.32866e+06	24	747137	7	67424.7	7	67424.7	0	0									early MET
28	primary TLS	4	82823	3	80764.4	1	2058.6	0	0	0	0	0	0									early MET
28	secondary GC BCL6-	43	700182	27	404666	16	295516	0	0	0	0	0	0									early MET
28	secondary GC BCL6+	17	407485	10	298856	7	108630	0	0	0	0	0	0									early MET
28	secondary TLS	60	3.78636e+06	37	2238018	23	1.54835e+06	0	0	0	0	0	0									early MET
29	early TLS	48	1.49739e+06	21	873518	27	623868	3	11263.7	3	11263.7											early MET
29	primary TLS	0	0	0	0	0	0	0	0	0	0											early MET
29	secondary GC BCL6-	11	257490	1	2223.8	10	255266	0	0	0	0											early MET
29	secondary GC BCL6+	9	146322	1	42040.9	8	104281	0	0	0	0											early MET
29	secondary TLS	20	1.11606e+06	2	142628	18	973431	0	0	0	0											early MET
30	early TLS	1	6976.7	0	0	1	6976.7	1	18735.9	1	18735.9	0	0	0	0	0	0	0	0	0	0	early MET
30	primary TLS	0	0	0	0	0	0	0	0	0	0	0	0	0	0	0	0	0	0	0	0	early MET
30	secondary GC BCL6-	0	0	0	0	0	0	0	0	0	0	0	0	0	0	0	0	0	0	0	0	early MET
30	secondary GC BCL6+	0	0	0	0	0	0	0	0	0	0	0	0	0	0	0	0	0	0	0	0	early MET
30	secondary TLS	0	0	0	0	0	0	0	0	0	0	0	0	0	0	0	0	0	0	0	0	early MET
31	early TLS	2	85461.5					1	20852.5	1	20852.5	0	0	0	0	0	0	0	0	0	0	PT non met
31	primary TLS	0	0					0	0	0	0	0	0	0	0	0	0	0	0	0	0	PT non met
31	secondary GC BCL6-	0	0					0	0	0	0	0	0	0	0	0	0	0	0	0	0	PT non met
31	secondary GC BCL6+	0	0					0	0	0	0	0	0	0	0	0	0	0	0	0	0	PT non met
31	secondary TLS	0	0					0	0	0	0	0	0	0	0	0	0	0	0	0	0	PT non met
32	early TLS	0	0	0	0	0	0	0	0	0	0	0	0	0	0	0	0	0	0	0	0	PT met
32	primary TLS	0	0	0	0	0	0	0	0	0	0	0	0	0	0	0	0	0	0	0	0	PT met
32	secondary GC BCL6-	0	0	0	0	0	0	0	0	0	0	0	0	0	0	0	0	0	0	0	0	PT met
32	secondary GC BCL6+	0	0	0	0	0	0	0	0	0	0	0	0	0	0	0	0	0	0	0	0	PT met
32	secondary TLS	0	0	0	0	0	0	0	0	0	0	0	0	0	0	0	0	0	0	0	0	PT met
33	early TLS	0	0	0	0	0	0	0	0	0	0											early MET
33	primary TLS	0	0	0	0	0	0	0	0	0	0											early MET
33	secondary GC BCL6-	0	0	0	0	0	0	0	0	0	0											early MET
33	secondary GC BCL6+	0	0	0	0	0	0	0	0	0	0											early MET
33	secondary TLS	0	0	0	0	0	0	0	0	0	0											early MET
34	early TLS	11	218440	0	0	11	218440	2	58157.2	1	33757.1	1	24400.1	0	0	0	0					PT non met
34	primary TLS	0	0	0	0	0	0	0	0	0	0	0	0	0	0	0	0					PT non met
34	secondary GC BCL6-	1	6053.9	0	0	1	6053.9	0	0	0	0	0	0	0	0	0	0					PT non met
34	secondary GC BCL6+	0	0	0	0	0	0	0	0	0	0	0	0	0	0	0	0					PT non met
34	secondary TLS	1	51199.2	0	0	1	51199.2	0	0	0	0	0	0	0	0	0	0					PT non met
35	early TLS	0	0	0	0	0	0	0	0	0	0	0	0	0	0	0	0	0	0	0	0	PT non met
35	primary TLS	0	0	0	0	0	0	0	0	0	0	0	0	0	0	0	0	0	0	0	0	PT non met
35	secondary GC BCL6-	0	0	0	0	0	0	0	0	0	0	0	0	0	0	0	0	0	0	0	0	PT non met
35	secondary GC BCL6+	0	0	0	0	0	0	0	0	0	0	0	0	0	0	0	0	0	0	0	0	PT non met
35	secondary TLS	0	0	0	0	0	0	0	0	0	0	0	0	0	0	0	0	0	0	0	0	PT non met
36	early TLS	15	374244	4	44249.4	11	329995	3	268177	3	268177	0	0	0	0							PT non met
36	primary TLS	0	0	0	0	0	0	0	0	0	0	0	0	0	0							PT non met
36	secondary GC BCL6-	0	0	0	0	0	0	0	0	0	0	0	0	0	0							PT non met
36	secondary GC BCL6+	0	0	0	0	0	0	0	0	0	0	0	0	0	0							PT non met
36	secondary TLS	0	0	0	0	0	0	0	0	0	0	0	0	0	0							PT non met
37	early TLS	5	185360	0	0	5	185360	0	0	0	0	0	0	0	0	0	0	0	0	0	0	early MET
37	primary TLS	0	0	0	0	0	0	0	0	0	0	0	0	0	0	0	0	0	0	0	0	early MET
37	secondary GC BCL6-	0	0	0	0	0	0	0	0	0	0	0	0	0	0	0	0	0	0	0	0	early MET
37	secondary GC BCL6+	0	0	0	0	0	0	0	0	0	0	0	0	0	0	0	0	0	0	0	0	early MET
37	secondary TLS	0	0	0	0	0	0	0	0	0	0	0	0	0	0	0	0	0	0	0	0	early MET
38	early TLS	3	37011.5	1	7329.9	2	29681.6	11	132048	10	119060	0	0	1	12988	0	0	0	0	0	0	early MET
38	primary TLS	0	0	0	0	0	0	0	0	0	0	0	0	0	0	0	0	0	0	0	0	early MET
38	secondary GC BCL6-	0	0	0	0	0	0	0	0	0	0	0	0	0	0	0	0	0	0	0	0	early MET
38	secondary GC BCL6+	0	0	0	0	0	0	0	0	0	0	0	0	0	0	0	0	0	0	0	0	early MET
38	secondary TLS	0	0	0	0	0	0	0	0	0	0	0	0	0	0	0	0	0	0	0	0	early MET
39	early TLS	0	0	0	0	0	0	0	0	0	0	0	0	0	0	0	0	0	0	0	0	PT met
39	primary TLS	0	0	0	0	0	0	0	0	0	0	0	0	0	0	0	0	0	0	0	0	PT met
39	secondary GC BCL6-	0	0	0	0	0	0	0	0	0	0	0	0	0	0	0	0	0	0	0	0	PT met
39	secondary GC BCL6+	0	0	0	0	0	0	0	0	0	0	0	0	0	0	0	0	0	0	0	0	PT met
39	secondary TLS	0	0	0	0	0	0	0	0	0	0	0	0	0	0	0	0	0	0	0	0	PT met
40	early TLS	23	577798	12	276676	11	301122	14	370834	14	370834	0	0									early MET
40	primary TLS	0	0	0	0	0	0	0	0	0	0	0	0									early MET
40	secondary GC BCL6-	9	64448.3	6	49219.3	3	15229	6	39845.5	6	39845.5	0	0									early MET
40	secondary GC BCL6+	1	3605	0	0	1	3605	0	0	0	0	0	0									early MET
40	secondary TLS	10	315169	6	201107	4	114062	6	277507	6	277507	0	0									early MET
41	early TLS	2	49629.3	1	19370.6	1	30258.7	0	0	0	0	0	0	0	0	0	0	0	0	0	0	PT met
41	primary TLS	0	0	0	0	0	0	0	0	0	0	0	0	0	0	0	0	0	0	0	0	PT met
41	secondary GC BCL6-	0	0	0	0	0	0	0	0	0	0	0	0	0	0	0	0	0	0	0	0	PT met
41	secondary GC BCL6+	0	0	0	0	0	0	0	0	0	0	0	0	0	0	0	0	0	0	0	0	PT met
41	secondary TLS	0	0	0	0	0	0	0	0	0	0	0	0	0	0	0	0	0	0	0	0	PT met
42	early TLS	15	363181					0	0	0	0	0	0	0	0	0	0	0	0	0	0	PT non met
42	primary TLS	0	0					0	0	0	0	0	0	0	0	0	0	0	0	0	0	PT non met
42	secondary GC BCL6-	0	0					0	0	0	0	0	0	0	0	0	0	0	0	0	0	PT non met
42	secondary GC BCL6+	0	0					0	0	0	0	0	0	0	0	0	0	0	0	0	0	PT non met
42	secondary TLS	0	0					0	0	0	0	0	0	0	0	0	0	0	0	0	0	PT non met
43	early TLS	0	0	0	0	0	0	0	0	0	0	0	0	0	0	0	0	0	0	0	0	PT non met
43	primary TLS	0	0	0	0	0	0	0	0	0	0	0	0	0	0	0	0	0	0	0	0	PT non met
43	secondary GC BCL6-	0	0	0	0	0	0	0	0	0	0	0	0	0	0	0	0	0	0	0	0	PT non met
43	secondary GC BCL6+	0	0	0	0	0	0	0	0	0	0	0	0	0	0	0	0	0	0	0	0	PT non met
43	secondary TLS	0	0	0	0	0	0	0	0	0	0	0	0	0	0	0	0	0	0	0	0	PT non met
44	early TLS	0	0	0	0	0	0	0	0	0	0	0	0	0	0	0	0	0	0	0	0	early MET
44	primary TLS	0	0	0	0	0	0	0	0	0	0	0	0	0	0	0	0	0	0	0	0	early MET
44	secondary GC BCL6-	0	0	0	0	0	0	0	0	0	0	0	0	0	0	0	0	0	0	0	0	early MET
44	secondary GC BCL6+	0	0	0	0	0	0	0	0	0	0	0	0	0	0	0	0	0	0	0	0	early MET
44	secondary TLS	0	0	0	0	0	0	0	0	0	0	0	0	0	0	0	0	0	0	0	0	early MET
45	early TLS	0	0	0	0	0	0	0	0	0	0	0	0	0	0	0	0	0	0	0	0	PT non met
45	primary TLS	0	0	0	0	0	0	0	0	0	0	0	0	0	0	0	0	0	0	0	0	PT non met
45	secondary GC BCL6-	0	0	0	0	0	0	0	0	0	0	0	0	0	0	0	0	0	0	0	0	PT non met
45	secondary GC BCL6+	0	0	0	0	0	0	0	0	0	0	0	0	0	0	0	0	0	0	0	0	PT non met
45	secondary TLS	0	0	0	0	0	0	0	0	0	0	0	0	0	0	0	0	0	0	0	0	PT non met
46	early TLS	13	824616	6	264628	7	559989	19	236021	5	61889.8	10	133182	3	27784	1	13165.3	0	0	0	0	PT met
46	primary TLS	0	0	0	0	0	0	0	0	0	0	0	0	0	0	0	0	0	0	0	0	PT met
46	secondary GC BCL6-	0	0	0	0	0	0	0	0	0	0	0	0	0	0	0	0	0	0	0	0	PT met
46	secondary GC BCL6+	0	0	0	0	0	0	0	0	0	0	0	0	0	0	0	0	0	0	0	0	PT met
46	secondary TLS	0	0	0	0	0	0	0	0	0	0	0	0	0	0	0	0	0	0	0	0	PT met
47	early TLS	15	469241	2	61768.7	13	407472	5	68899.5	5	68899.5	0	0	0	0							early MET
47	primary TLS	0	0	0	0	0	0	0	0	0	0	0	0	0	0							early MET
47	secondary GC BCL6-	1	8526.2	0	0	1	8526.2	0	0	0	0	0	0	0	0							early MET
47	secondary GC BCL6+	0	0	0	0	0	0	0	0	0	0	0	0	0	0							early MET
47	secondary TLS	1	64244.6	0	0	1	64244.6	0	0	0	0	0	0	0	0							early MET
48	early TLS	0	0	0	0	0	0	0	0	0	0	0	0	0	0	0	0	0	0	0	0	PT met
48	primary TLS	0	0	0	0	0	0	0	0	0	0	0	0	0	0	0	0	0	0	0	0	PT met
48	secondary GC BCL6-	0	0	0	0	0	0	0	0	0	0	0	0	0	0	0	0	0	0	0	0	PT met
48	secondary GC BCL6+	0	0	0	0	0	0	0	0	0	0	0	0	0	0	0	0	0	0	0	0	PT met
48	secondary TLS	0	0	0	0	0	0	0	0	0	0	0	0	0	0	0	0	0	0	0	0	PT met
49	early TLS	0	0	0	0	0	0	0	0	0	0	0	0	0	0	0	0	0	0	0	0	PT non met
49	primary TLS	0	0	0	0	0	0	0	0	0	0	0	0	0	0	0	0	0	0	0	0	PT non met
49	secondary GC BCL6-	0	0	0	0	0	0	0	0	0	0	0	0	0	0	0	0	0	0	0	0	PT non met
49	secondary GC BCL6+	0	0	0	0	0	0	0	0	0	0	0	0	0	0	0	0	0	0	0	0	PT non met
49	secondary TLS	0	0	0	0	0	0	0	0	0	0	0	0	0	0	0	0	0	0	0	0	PT non met
50	early TLS	0	0	0	0	0	0	0	0	0	0	0	0	0	0	0	0	0	0	0	0	PT met
50	primary TLS	0	0	0	0	0	0	0	0	0	0	0	0	0	0	0	0	0	0	0	0	PT met
50	secondary GC BCL6-	0	0	0	0	0	0	0	0	0	0	0	0	0	0	0	0	0	0	0	0	PT met
50	secondary GC BCL6+	0	0	0	0	0	0	0	0	0	0	0	0	0	0	0	0	0	0	0	0	PT met
50	secondary TLS	0	0	0	0	0	0	0	0	0	0	0	0	0	0	0	0	0	0	0	0	PT met
51	early TLS	0	0	0	0	0	0	0	0	0	0	0	0	0	0	0	0	0	0	0	0	PT met
51	primary TLS	0	0	0	0	0	0	0	0	0	0	0	0	0	0	0	0	0	0	0	0	PT met
51	secondary GC BCL6-	0	0	0	0	0	0	0	0	0	0	0	0	0	0	0	0	0	0	0	0	PT met
51	secondary GC BCL6+	0	0	0	0	0	0	0	0	0	0	0	0	0	0	0	0	0	0	0	0	PT met
51	secondary TLS	0	0	0	0	0	0	0	0	0	0	0	0	0	0	0	0	0	0	0	0	PT met
52	early TLS	1	11230.2	0	0	1	11230.2	0	0	0	0	0	0	0	0	0	0					early MET
52	primary TLS	0	0	0	0	0	0	0	0	0	0	0	0	0	0	0	0					early MET
52	secondary GC BCL6-	0	0	0	0	0	0	0	0	0	0	0	0	0	0	0	0					early MET
52	secondary GC BCL6+	0	0	0	0	0	0	0	0	0	0	0	0	0	0	0	0					early MET
52	secondary TLS	0	0	0	0	0	0	0	0	0	0	0	0	0	0	0	0					early MET
53	early TLS	82	1.89339e+06	53	1.25055e+06	29	642835	1	38519.2	1	38519.2	0	0	0	0	0	0	0	0			PT met
53	primary TLS	0	0	0	0	0	0	0	0	0	0	0	0	0	0	0	0	0	0			PT met
53	secondary GC BCL6-	15	526137	14	505494	1	20643.1	0	0	0	0	0	0	0	0	0	0	0	0			PT met
53	secondary GC BCL6+	2	25668.5	2	25668.5	0	0	0	0	0	0	0	0	0	0	0	0	0	0			PT met
53	secondary TLS	17	2.75982e+06	16	2.64572e+06	1	114099	0	0	0	0	0	0	0	0	0	0	0	0			PT met
54	early TLS	0	0	0	0	0	0	0	0	0	0	0	0	0	0	0	0	0	0	0	0	PT met
54	primary TLS	0	0	0	0	0	0	0	0	0	0	0	0	0	0	0	0	0	0	0	0	PT met
54	secondary GC BCL6-	0	0	0	0	0	0	0	0	0	0	0	0	0	0	0	0	0	0	0	0	PT met
54	secondary GC BCL6+	0	0	0	0	0	0	0	0	0	0	0	0	0	0	0	0	0	0	0	0	PT met
54	secondary TLS	0	0	0	0	0	0	0	0	0	0	0	0	0	0	0	0	0	0	0	0	PT met
55	early TLS	0	0	0	0	0	0	0	0	0	0	0	0	0	0	0	0	0	0	0	0	PT non met
55	primary TLS	0	0	0	0	0	0	0	0	0	0	0	0	0	0	0	0	0	0	0	0	PT non met
55	secondary GC BCL6-	0	0	0	0	0	0	0	0	0	0	0	0	0	0	0	0	0	0	0	0	PT non met
55	secondary GC BCL6+	0	0	0	0	0	0	0	0	0	0	0	0	0	0	0	0	0	0	0	0	PT non met
55	secondary TLS	0	0	0	0	0	0	0	0	0	0	0	0	0	0	0	0	0	0	0	0	PT non met
56	early TLS	6	89375	2	44269.2	4	45105.8	26	955346	21	761428	1	123579	1	32420.1	2	32405.4	1	5512.7	0	0	early MET
56	primary TLS	0	0	0	0	0	0	0	0	0	0	0	0	0	0	0	0	0	0	0	0	early MET
56	secondary GC BCL6-	1	4677.8	1	4677.8	0	0	5	60588.3	5	60588.3	0	0	0	0	0	0	0	0	0	0	early MET
56	secondary GC BCL6+	0	0	0	0	0	0	0	0	0	0	0	0	0	0	0	0	0	0	0	0	early MET
56	secondary TLS	1	19902.2	1	19902.2	0	0	5	278620	5	278620	0	0	0	0	0	0	0	0	0	0	early MET
57	early TLS	0	0					0	0	0	0											early MET
57	primary TLS	0	0					0	0	0	0											early MET
57	secondary GC BCL6-	0	0					0	0	0	0											early MET
57	secondary GC BCL6+	0	0					0	0	0	0											early MET
57	secondary TLS	0	0					0	0	0	0											early MET
58	early TLS	1	7135.3	0	0	1	7135.3	26	767947	21	644340	3	74384.3	2	49222.5	0	0	0	0	0	0	PT non met
58	primary TLS	0	0	0	0	0	0	0	0	0	0	0	0	0	0	0	0	0	0	0	0	PT non met
58	secondary GC BCL6-	0	0	0	0	0	0	0	0	0	0	0	0	0	0	0	0	0	0	0	0	PT non met
58	secondary GC BCL6+	0	0	0	0	0	0	0	0	0	0	0	0	0	0	0	0	0	0	0	0	PT non met
58	secondary TLS	0	0	0	0	0	0	0	0	0	0	0	0	0	0	0	0	0	0	0	0	PT non met
59	early TLS	0	0	0	0	0	0	0	0	0	0	0	0	0	0	0	0	0	0	0	0	PT non met
59	primary TLS	0	0	0	0	0	0	0	0	0	0	0	0	0	0	0	0	0	0	0	0	PT non met
59	secondary GC BCL6-	0	0	0	0	0	0	0	0	0	0	0	0	0	0	0	0	0	0	0	0	PT non met
59	secondary GC BCL6+	0	0	0	0	0	0	0	0	0	0	0	0	0	0	0	0	0	0	0	0	PT non met
59	secondary TLS	0	0	0	0	0	0	0	0	0	0	0	0	0	0	0	0	0	0	0	0	PT non met
60	early TLS	0	0	0	0	0	0	0	0	0	0	0	0	0	0	0	0	0	0	0	0	PT met
60	primary TLS	0	0	0	0	0	0	0	0	0	0	0	0	0	0	0	0	0	0	0	0	PT met
60	secondary GC BCL6-	0	0	0	0	0	0	0	0	0	0	0	0	0	0	0	0	0	0	0	0	PT met
60	secondary GC BCL6+	0	0	0	0	0	0	0	0	0	0	0	0	0	0	0	0	0	0	0	0	PT met
60	secondary TLS	0	0	0	0	0	0	0	0	0	0	0	0	0	0	0	0	0	0	0	0	PT met
61	early TLS	0	0	0	0	0	0	0	0	0	0	0	0	0	0	0	0	0	0	0	0	PT met
61	primary TLS	0	0	0	0	0	0	0	0	0	0	0	0	0	0	0	0	0	0	0	0	PT met
61	secondary GC BCL6-	0	0	0	0	0	0	0	0	0	0	0	0	0	0	0	0	0	0	0	0	PT met
61	secondary GC BCL6+	0	0	0	0	0	0	0	0	0	0	0	0	0	0	0	0	0	0	0	0	PT met
61	secondary TLS	0	0	0	0	0	0	0	0	0	0	0	0	0	0	0	0	0	0	0	0	PT met
62	early TLS	3	91854.4					0	0	0	0	0	0	0	0	0	0	0	0	0	0	PT met
62	primary TLS	0	0					0	0	0	0	0	0	0	0	0	0	0	0	0	0	PT met
62	secondary GC BCL6-	0	0					0	0	0	0	0	0	0	0	0	0	0	0	0	0	PT met
62	secondary GC BCL6+	0	0					0	0	0	0	0	0	0	0	0	0	0	0	0	0	PT met
62	secondary TLS	0	0					0	0	0	0	0	0	0	0	0	0	0	0	0	0	PT met
63	early TLS	0	0	0	0	0	0	0	0	0	0	0	0	0	0	0	0	0	0	0	0	PT non met
63	primary TLS	0	0	0	0	0	0	0	0	0	0	0	0	0	0	0	0	0	0	0	0	PT non met
63	secondary GC BCL6-	0	0	0	0	0	0	0	0	0	0	0	0	0	0	0	0	0	0	0	0	PT non met
63	secondary GC BCL6+	0	0	0	0	0	0	0	0	0	0	0	0	0	0	0	0	0	0	0	0	PT non met
63	secondary TLS	0	0	0	0	0	0	0	0	0	0	0	0	0	0	0	0	0	0	0	0	PT non met
64	early TLS	0	0	0	0	0	0	0	0	0	0	0	0	0	0	0	0	0	0	0	0	PT non met
64	primary TLS	0	0	0	0	0	0	0	0	0	0	0	0	0	0	0	0	0	0	0	0	PT non met
64	secondary GC BCL6-	0	0	0	0	0	0	0	0	0	0	0	0	0	0	0	0	0	0	0	0	PT non met
64	secondary GC BCL6+	0	0	0	0	0	0	0	0	0	0	0	0	0	0	0	0	0	0	0	0	PT non met
64	secondary TLS	0	0	0	0	0	0	0	0	0	0	0	0	0	0	0	0	0	0	0	0	PT non met
65	early TLS	56	1.11401e+06	29	562804	27	551203	34	921319	34	921319	0	0	0	0							late MET
65	primary TLS	0	0	0	0	0	0	2	48524.7	2	48524.7	0	0	0	0							late MET
65	secondary GC BCL6-	11	107649	2	12412.7	9	95236.8	16	208444	16	208444	0	0	0	0							late MET
65	secondary GC BCL6+	0	0	0	0	0	0	0	0	0	0	0	0	0	0							late MET
65	secondary TLS	11	453929	2	51411.6	9	402517	16	725753	16	725753	0	0	0	0							late MET
66	early TLS	1	10291.6	0	0	1	10291.6	0	0	0	0	0	0									late MET
66	primary TLS	0	0	0	0	0	0	0	0	0	0	0	0									late MET
66	secondary GC BCL6-	0	0	0	0	0	0	0	0	0	0	0	0									late MET
66	secondary GC BCL6+	0	0	0	0	0	0	0	0	0	0	0	0									late MET
66	secondary TLS	0	0	0	0	0	0	0	0	0	0	0	0									late MET
67	early TLS	14	437749					0	0													late MET
67	primary TLS	0	0					0	0													late MET
67	secondary GC BCL6-	0	0					0	0													late MET
67	secondary GC BCL6+	0	0					0	0													late MET
67	secondary TLS	0	0					0	0													late MET
68	early TLS	0	0	0	0	0	0	8	578673	5	327232	3	251441	0	0	0	0	0	0			late MET
68	primary TLS	0	0	0	0	0	0	0	0	0	0	0	0	0	0	0	0	0	0			late MET
68	secondary GC BCL6-	0	0	0	0	0	0	8	156391	6	145753	2	10637.6	0	0	0	0	0	0			late MET
68	secondary GC BCL6+	0	0	0	0	0	0	12	558519	8	378979	4	179541	0	0	0	0	0	0			late MET
68	secondary TLS	0	0	0	0	0	0	20	2.16323e+06	14	1.32026e+06	6	842970	0	0	0	0	0	0			late MET
69	early TLS	0	0	0	0	0	0	1	25468.3	1	25468.3	0	0	0	0	0	0	0	0			late MET
69	primary TLS	0	0	0	0	0	0	0	0	0	0	0	0	0	0	0	0	0	0			late MET
69	secondary GC BCL6-	0	0	0	0	0	0	2	131101	2	131101	0	0	0	0	0	0	0	0			late MET
69	secondary GC BCL6+	0	0	0	0	0	0	0	0	0	0	0	0	0	0	0	0	0	0			late MET
69	secondary TLS	0	0	0	0	0	0	2	131101	2	131101	0	0	0	0	0	0	0	0			late MET
70	early TLS	74	3.21206e+06					0	0													late MET
70	primary TLS	0	0					0	0													late MET
70	secondary GC BCL6-	0	0					0	0													late MET
70	secondary GC BCL6+	0	0					0	0													late MET
70	secondary TLS	0	0					0	0													late MET
71	early TLS	13	129411	6	81802.6	7	47608.3	17	963139	11	402397	2	141926	1	7156.1	2	386202	1	25457.6			late MET
71	primary TLS	0	0	0	0	0	0	0	0	0	0	0	0	0	0	0	0	0	0			late MET
71	secondary GC BCL6-	6	85041	2	45646.9	4	39394.1	13	218860	12	202161	0	0	0	0	0	0	1	16699.7			late MET
71	secondary GC BCL6+	0	0	0	0	0	0	3	51270.8	3	51270.8	0	0	0	0	0	0	0	0			late MET
71	secondary TLS	6	391618	2	138531	4	253087	16	1.30167e+06	15	1.19627e+06	0	0	0	0	0	0	1	105396			late MET
72	early TLS	2	12927.9	0	0	2	12927.9	10	294766	9	286781	1	7985	0	0	0	0	0	0	0	0	late MET
72	primary TLS	0	0	0	0	0	0	0	0	0	0	0	0	0	0	0	0	0	0	0	0	late MET
72	secondary GC BCL6-	1	14422.5	1	14422.5	0	0	13	112212	12	106719	1	5492.9	0	0	0	0	0	0	0	0	late MET
72	secondary GC BCL6+	0	0	0	0	0	0	2	33095	1	14475.4	1	18619.6	0	0	0	0	0	0	0	0	late MET
72	secondary TLS	1	41209	1	41209	0	0	15	985650	13	859544	2	126106	0	0	0	0	0	0	0	0	late MET
73	early TLS	7	231795	2	55861.8	5	175933	23	567821	9	171964	14	395857	0	0	0	0	0	0	0	0	late MET
73	primary TLS	0	0	0	0	0	0	4	158652	4	158652	0	0	0	0	0	0	0	0	0	0	late MET
73	secondary GC BCL6-	2	36222.3	1	12301.4	1	23920.9	4	162484	3	128584	1	33899.4	0	0	0	0	0	0	0	0	late MET
73	secondary GC BCL6+	0	0	0	0	0	0	0	0	0	0	0	0	0	0	0	0	0	0	0	0	late MET
73	secondary TLS	2	178290	1	122796	1	55494.8	4	559275	3	351023	1	208252	0	0	0	0	0	0	0	0	late MET
74	early TLS	0	0	0	0	0	0	1	28770.9	0	0	1	28770.9	0	0	0	0	0	0			late MET
74	primary TLS	0	0	0	0	0	0	0	0	0	0	0	0	0	0	0	0	0	0			late MET
74	secondary GC BCL6-	0	0	0	0	0	0	0	0	0	0	0	0	0	0	0	0	0	0			late MET
74	secondary GC BCL6+	0	0	0	0	0	0	0	0	0	0	0	0	0	0	0	0	0	0			late MET
74	secondary TLS	0	0	0	0	0	0	0	0	0	0	0	0	0	0	0	0	0	0			late MET
75	early TLS	9	159088					0	0													late MET
75	primary TLS	0	0					0	0													late MET
75	secondary GC BCL6-	0	0					0	0													late MET
75	secondary GC BCL6+	0	0					0	0													late MET
75	secondary TLS	0	0					0	0													late MET
76	early TLS	1	5139.7	0	0	1	5139.7	17	240210	9	168585	6	58919.4	2	12705.5	0	0	0	0	0	0	late MET
76	primary TLS	2	69028	0	0	2	69028	1	27075.1	1	27075.1	0	0	0	0	0	0	0	0	0	0	late MET
76	secondary GC BCL6-	2	7408.7	0	0	2	7408.7	4	50786	2	40890.3	2	9895.7	0	0	0	0	0	0	0	0	late MET
76	secondary GC BCL6+	0	0	0	0	0	0	0	0	0	0	0	0	0	0	0	0	0	0	0	0	late MET
76	secondary TLS	2	32952.2	0	0	2	32952.2	4	200840	2	134295	2	66545.2	0	0	0	0	0	0	0	0	late MET
77	early TLS	5	31382.9					0	0													late MET
77	primary TLS	0	0					0	0													late MET
77	secondary GC BCL6-	0	0					0	0													late MET
77	secondary GC BCL6+	0	0					0	0													late MET
77	secondary TLS	0	0					0	0													late MET
78	early TLS	169	4.21284e+06	163	4.05843e+06	6	154405	18	1.56955e+06	12	1.21935e+06	6	350206	0	0							late MET
78	primary TLS	0	0	0	0	0	0	0	0	0	0	0	0	0	0							late MET
78	secondary GC BCL6-	19	173981	18	172648	1	1332.9	3	8883.9	3	8883.9	0	0	0	0							late MET
78	secondary GC BCL6+	5	58910.8	2	33169.7	3	25741.1	5	52732.3	5	52732.3	0	0	0	0							late MET
78	secondary TLS	24	1.37248e+06	20	979647	4	392832	8	1.09759e+06	8	1.09759e+06	0	0	0	0							late MET
79	early TLS	6	261870	4	235451	2	26419.1	13	463917	9	253707	3	144431	1	65778.8							late MET
79	primary TLS	0	0	0	0	0	0	1	88837.8	1	88837.8	0	0	0	0							late MET
79	secondary GC BCL6-	0	0	0	0	0	0	3	43235	1	27834.8	2	15400.2	0	0							late MET
79	secondary GC BCL6+	0	0	0	0	0	0	1	1547.4	0	0	1	1547.4	0	0							late MET
79	secondary TLS	0	0	0	0	0	0	4	750015	1	496722	3	253293	0	0							late MET
80	early TLS	5	109788	1	6661.2	4	103127	13	365949	7	221441	6	144508	0	0	0	0					late MET
80	primary TLS	0	0	0	0	0	0	1	17300.8	1	17300.8	0	0	0	0	0	0					late MET
80	secondary GC BCL6-	0	0	0	0	0	0	8	69178.1	7	66072.6	1	3105.5	0	0	0	0					late MET
80	secondary GC BCL6+	0	0	0	0	0	0	10	98983	9	86184.6	1	12798.4	0	0	0	0					late MET
80	secondary TLS	0	0	0	0	0	0	18	593664	16	514352	2	79311.5	0	0	0	0					late MET
81	early TLS	0	0	0	0	0	0	58	1.13824e+06	29	552755	11	235826	7	129142	8	182575	2	23661.6	1	14284.3	late MET
81	primary TLS	0	0	0	0	0	0	15	488320	6	181614	3	31555.4	2	89698.6	4	185452	0	0	0	0	late MET
81	secondary GC BCL6-	0	0	0	0	0	0	23	207756	2	7430	11	91637.6	7	68540.7	1	32568	1	1928	1	5651.9	late MET
81	secondary GC BCL6+	0	0	0	0	0	0	0	0	0	0	0	0	0	0	0	0	0	0	0	0	late MET
81	secondary TLS	0	0	0	0	0	0	23	1.31114e+06	2	46824.8	11	549969	7	390972	1	111025	1	36331	1	176015	late MET
82	early TLS	0	0	0	0	0	0	1	15199.3	1	15199.3	0	0	0	0	0	0	0	0			late MET
82	primary TLS	0	0	0	0	0	0	0	0	0	0	0	0	0	0	0	0	0	0			late MET
82	secondary GC BCL6-	0	0	0	0	0	0	0	0	0	0	0	0	0	0	0	0	0	0			late MET
82	secondary GC BCL6+	0	0	0	0	0	0	0	0	0	0	0	0	0	0	0	0	0	0			late MET
82	secondary TLS	0	0	0	0	0	0	0	0	0	0	0	0	0	0	0	0	0	0			late MET
83	early TLS	2	64799.1	0	0	2	64799.1	11	376622	5	204888	3	63501.4	3	108233	0	0	0	0			late MET
83	primary TLS	0	0	0	0	0	0	0	0	0	0	0	0	0	0	0	0	0	0			late MET
83	secondary GC BCL6-	0	0	0	0	0	0	10	87921	9	81147.5	1	6773.5	0	0	0	0	0	0			late MET
83	secondary GC BCL6+	0	0	0	0	0	0	4	78839	4	78839	0	0	0	0	0	0	0	0			late MET
83	secondary TLS	0	0	0	0	0	0	14	577442	13	543284	1	34157.5	0	0	0	0	0	0			late MET
84	early TLS	0	0					0	0	0	0	0	0	0	0	0	0	0	0	0	0	late MET
84	primary TLS	0	0					0	0	0	0	0	0	0	0	0	0	0	0	0	0	late MET
84	secondary GC BCL6-	0	0					0	0	0	0	0	0	0	0	0	0	0	0	0	0	late MET
84	secondary GC BCL6+	0	0					0	0	0	0	0	0	0	0	0	0	0	0	0	0	late MET
84	secondary TLS	0	0					0	0	0	0	0	0	0	0	0	0	0	0	0	0	late MET
85	early TLS	6	246358					0	0													late MET
85	primary TLS	0	0					0	0													late MET
85	secondary GC BCL6-	0	0					0	0													late MET
85	secondary GC BCL6+	0	0					0	0													late MET
85	secondary TLS	0	0					0	0													late MET
86	early TLS	7	149925	6	145510	1	4415	6	102032	4	55853.8	2	46177.9	0	0	0	0					late MET
86	primary TLS	0	0	0	0	0	0	0	0	0	0	0	0	0	0	0	0					late MET
86	secondary GC BCL6-	0	0	0	0	0	0	7	41623.7	7	41623.7	0	0	0	0	0	0					late MET
86	secondary GC BCL6+	0	0	0	0	0	0	20	551880	20	551880	0	0	0	0	0	0					late MET
86	secondary TLS	0	0	0	0	0	0	27	1.54009e+06	27	1.54009e+06	0	0	0	0	0	0					late MET
87	early TLS	0	0					0	0	0	0	0	0	0	0	0	0	0	0			late MET
87	primary TLS	0	0					0	0	0	0	0	0	0	0	0	0	0	0			late MET
87	secondary GC BCL6-	0	0					0	0	0	0	0	0	0	0	0	0	0	0			late MET
87	secondary GC BCL6+	0	0					0	0	0	0	0	0	0	0	0	0	0	0			late MET
87	secondary TLS	0	0					0	0	0	0	0	0	0	0	0	0	0	0			late MET
88	early TLS	0	0					0	0	0	0											late MET
88	primary TLS	0	0					0	0	0	0											late MET
88	secondary GC BCL6-	0	0					0	0	0	0											late MET
88	secondary GC BCL6+	0	0					0	0	0	0											late MET
88	secondary TLS	0	0					0	0	0	0											late MET
89	early TLS	0	0	0	0	0	0	9	105153	9	105153	0	0	0	0	0	0					late MET
89	primary TLS	0	0	0	0	0	0	1	13367.6	1	13367.6	0	0	0	0	0	0					late MET
89	secondary GC BCL6-	0	0	0	0	0	0	5	41531.6	5	41531.6	0	0	0	0	0	0					late MET
89	secondary GC BCL6+	1	4330.2	0	0	1	4330.2	0	0	0	0	0	0	0	0	0	0					late MET
89	secondary TLS	1	8389.5	0	0	1	8389.5	5	157843	5	157843	0	0	0	0	0	0					late MET
90	early TLS	0	0	0	0	0	0	0	0	0	0	0	0	0	0	0	0	0	0			late MET
90	primary TLS	0	0	0	0	0	0	0	0	0	0	0	0	0	0	0	0	0	0			late MET
90	secondary GC BCL6-	0	0	0	0	0	0	0	0	0	0	0	0	0	0	0	0	0	0			late MET
90	secondary GC BCL6+	0	0	0	0	0	0	0	0	0	0	0	0	0	0	0	0	0	0			late MET
90	secondary TLS	0	0	0	0	0	0	0	0	0	0	0	0	0	0	0	0	0	0			late MET
91	early TLS	1	6636.3					0	0													late MET
91	primary TLS	0	0					0	0													late MET
91	secondary GC BCL6-	0	0					0	0													late MET
91	secondary GC BCL6+	0	0					0	0													late MET
91	secondary TLS	0	0					0	0													late MET
92	early TLS	0	0	0	0	0	0	1	16282.5	0	0	1	16282.5	0	0	0	0	0	0	0	0	late MET
92	primary TLS	0	0	0	0	0	0	0	0	0	0	0	0	0	0	0	0	0	0	0	0	late MET
92	secondary GC BCL6-	0	0	0	0	0	0	0	0	0	0	0	0	0	0	0	0	0	0	0	0	late MET
92	secondary GC BCL6+	0	0	0	0	0	0	0	0	0	0	0	0	0	0	0	0	0	0	0	0	late MET
92	secondary TLS	0	0	0	0	0	0	0	0	0	0	0	0	0	0	0	0	0	0	0	0	late MET
93	early TLS	8	71735.5	2	11505.6	6	60229.9	34	352825	19	212492	2	52040.3	8	54017.6	5	34274.5	0	0	0	0	late MET
93	primary TLS	0	0	0	0	0	0	1	5279.4	0	0	1	5279.4	0	0	0	0	0	0	0	0	late MET
93	secondary GC BCL6-	0	0	0	0	0	0	3	10784.5	1	2080.5	2	8704	0	0	0	0	0	0	0	0	late MET
93	secondary GC BCL6+	0	0	0	0	0	0	0	0	0	0	0	0	0	0	0	0	0	0	0	0	late MET
93	secondary TLS	0	0	0	0	0	0	3	71301.6	1	24632.8	2	46668.8	0	0	0	0	0	0	0	0	late MET
94	early TLS	9	286410	0	0	9	286410	4	41212.1	3	34395.9	1	6816.2	0	0	0	0	0	0	0	0	late MET
94	primary TLS	0	0	0	0	0	0	0	0	0	0	0	0	0	0	0	0	0	0	0	0	late MET
94	secondary GC BCL6-	0	0	0	0	0	0	0	0	0	0	0	0	0	0	0	0	0	0	0	0	late MET
94	secondary GC BCL6+	0	0	0	0	0	0	0	0	0	0	0	0	0	0	0	0	0	0	0	0	late MET
94	secondary TLS	0	0	0	0	0	0	0	0	0	0	0	0	0	0	0	0	0	0	0	0	late MET
95	early TLS	12	151374	5	88139.1	7	63234.4	15	718006	12	547003	3	171003	0	0	0	0	0	0	0	0	late MET
95	primary TLS	0	0	0	0	0	0	0	0	0	0	0	0	0	0	0	0	0	0	0	0	late MET
95	secondary GC BCL6-	1	2113	1	2113	0	0	13	98058.4	11	49194.7	2	48863.7	0	0	0	0	0	0	0	0	late MET
95	secondary GC BCL6+	0	0	0	0	0	0	2	31094.7	2	31094.7	0	0	0	0	0	0	0	0	0	0	late MET
95	secondary TLS	1	11368	1	11368	0	0	15	551615	13	407517	2	144098	0	0	0	0	0	0	0	0	late MET
96	early TLS	244	16204841	192	11438697	52	4766144	111	5.55951e+06	24	2.71289e+06	21	850617	34	1.08088e+06	25	744728	6	157068	1	13320.8	late MET
96	primary TLS	7	153627	7	153627	0	0	0	0	0	0	0	0	0	0	0	0	0	0	0	0	late MET
96	secondary GC BCL6-	138	2.47852e+06	116	2.12102e+06	22	357501	5	100492	3	52127.7	1	5630.6	0	0	0	0	1	42733.5	0	0	late MET
96	secondary GC BCL6+	8	308891	5	228909	3	79981.8	0	0	0	0	0	0	0	0	0	0	0	0	0	0	late MET
96	secondary TLS	146	1.21144e+07	121	9.64672e+06	25	2.46769e+06	5	268572	3	161572	1	31399.7	0	0	0	0	1	75600.8	0	0	late MET
97	early TLS	23	524986	4	75796.9	19	449189	39	723872	39	723872	0	0									late MET
97	primary TLS	0	0	0	0	0	0	3	44843.9	3	44843.9	0	0									late MET
97	secondary GC BCL6-	2	11374	0	0	2	11374	12	66508.9	12	66508.9	0	0									late MET
97	secondary GC BCL6+	0	0	0	0	0	0	0	0	0	0	0	0									late MET
97	secondary TLS	2	110932	0	0	2	110932	12	301408	12	301408	0	0									late MET
98	early TLS	0	0	0	0	0	0	0	0	0	0	0	0	0	0	0	0	0	0	0	0	late MET
98	primary TLS	0	0	0	0	0	0	0	0	0	0	0	0	0	0	0	0	0	0	0	0	late MET
98	secondary GC BCL6-	0	0	0	0	0	0	0	0	0	0	0	0	0	0	0	0	0	0	0	0	late MET
98	secondary GC BCL6+	0	0	0	0	0	0	0	0	0	0	0	0	0	0	0	0	0	0	0	0	late MET
98	secondary TLS	0	0	0	0	0	0	0	0	0	0	0	0	0	0	0	0	0	0	0	0	late MET
99	early TLS	36	2.46366e+06	33	2.33303e+06	3	130635	1	48243.2	1	48243.2											late MET
99	primary TLS	1	18368.5	1	18368.5	0	0	0	0	0	0											late MET
99	secondary GC BCL6-	23	217103	23	217103	0	0	0	0	0	0											late MET
99	secondary GC BCL6+	59	2.58245e+06	53	2.30216e+06	6	280290	5	128482	5	128482											late MET
99	secondary TLS	82	7.80728e+06	76	7.23108e+06	6	576196	5	356104	5	356104											late MET
100	early TLS	0	0	0	0	0	0	0	0	0	0	0	0	0	0	0	0					late MET
100	primary TLS	0	0	0	0	0	0	0	0	0	0	0	0	0	0	0	0					late MET
100	secondary GC BCL6-	0	0	0	0	0	0	0	0	0	0	0	0	0	0	0	0					late MET
100	secondary GC BCL6+	0	0	0	0	0	0	0	0	0	0	0	0	0	0	0	0					late MET
100	secondary TLS	0	0	0	0	0	0	0	0	0	0	0	0	0	0	0	0					late MET
101	early TLS	15	205118	1	8331	14	196787	27	754501	17	478883	3	65364.1	1	12965.1	0	0	4	160683	2	36606	late MET
101	primary TLS	8	289329	0	0	8	289329	17	359666	17	359666	0	0	0	0	0	0	0	0	0	0	late MET
101	secondary GC BCL6-	23	211411	2	20904.9	21	190506	91	1.25442e+06	68	804906	8	151124	3	39631.6	6	154943	4	77344.8	2	26465.8	late MET
101	secondary GC BCL6+	4	45674.8	1	6390.8	3	39284	3	29230.3	2	17316.1	0	0	0	0	0	0	0	0	1	11914.2	late MET
101	secondary TLS	27	1.29902e+06	3	255289	24	1.04373e+06	94	5.27991e+06	70	3.34299e+06	8	585115	3	268581	6	578307	4	277300	3	227619	late MET
102	early TLS	0	0	0	0	0	0	2	19206	1	5972.1	1	13233.9	0	0	0	0	0	0			late MET
102	primary TLS	0	0	0	0	0	0	0	0	0	0	0	0	0	0	0	0	0	0			late MET
102	secondary GC BCL6-	0	0	0	0	0	0	1	1028.5	1	1028.5	0	0	0	0	0	0	0	0			late MET
102	secondary GC BCL6+	0	0	0	0	0	0	0	0	0	0	0	0	0	0	0	0	0	0			late MET
102	secondary TLS	0	0	0	0	0	0	1	21304.3	1	21304.3	0	0	0	0	0	0	0	0			late MET
103	early TLS	9	70009.8	2	7135.8	7	62874	10	302756	4	190733	2	34813.1	1	19529.7	2	46915.8	1	10765.2	0	0	late MET
103	primary TLS	0	0	0	0	0	0	0	0	0	0	0	0	0	0	0	0	0	0	0	0	late MET
103	secondary GC BCL6-	0	0	0	0	0	0	8	74751.7	6	61123.4	1	9656.9	0	0	1	3971.4	0	0	0	0	late MET
103	secondary GC BCL6+	0	0	0	0	0	0	0	0	0	0	0	0	0	0	0	0	0	0	0	0	late MET
103	secondary TLS	0	0	0	0	0	0	8	630440	6	483788	1	115217	0	0	1	31434.2	0	0	0	0	late MET

## Sheet: (B)
Patient ID	Tissue_intratumoral	Tissue_extratumoral	Tissue_intratumoral_>-1mm	Tissue_intratumoral_-1mm	Tissue_extratumoral_1mm	Tissue_extratumoral_2mm	Tissue_extratumoral_3mm	Tissue_extratumoral_4mm	Tissue_extratumoral_5mm	Tissue_extratumoral_6mm	Disease	TLS
1	1.73606e+07	1.82819e+07	2.14604e+06	1.52146e+07	9.20599e+06	6.16626e+06	2.89358e+06	16085.1			PT met	yes
2	n.d.	n.d.	n.d.	n.d.	n.d.	n.d.	n.d.	n.d.	n.d.	n.d.	PT non met	no
3	n.d.	n.d.	n.d.	n.d.	n.d.	n.d.	n.d.	n.d.	n.d.	n.d.	early MET	no
4	n.d.	n.d.	n.d.	n.d.	n.d.	n.d.	n.d.	n.d.	n.d.	n.d.	PT met	no
5	n.d.	n.d.	n.d.	n.d.	n.d.	n.d.	n.d.	n.d.	n.d.	n.d.	PT non met	no
6	n.d.	n.d.	n.d.	n.d.	n.d.	n.d.	n.d.	n.d.	n.d.	n.d.	PT met	no
7	n.d.	n.d.	n.d.	n.d.	n.d.	n.d.	n.d.	n.d.	n.d.	n.d.	PT non met	no
8	n.d.	n.d.	n.d.	n.d.	n.d.	n.d.	n.d.	n.d.	n.d.	n.d.	PT met	no
9	n.d.	n.d.	n.d.	n.d.	n.d.	n.d.	n.d.	n.d.	n.d.	n.d.	PT met	no
10	n.d.	n.d.	n.d.	n.d.	n.d.	n.d.	n.d.	n.d.	n.d.	n.d.	PT non met	no
11	n.d.	n.d.	n.d.	n.d.	n.d.	n.d.	n.d.	n.d.	n.d.	n.d.	PT non met	no
12	n.d.	n.d.	n.d.	n.d.	n.d.	n.d.	n.d.	n.d.	n.d.	n.d.	PT met	no
13	2.95943e+08	6.7289e+06	2.31185e+08	6.47581e+07	6.69157e+06	37333.1					early MET	yes
14	n.d.	n.d.	n.d.	n.d.	n.d.	n.d.	n.d.	n.d.	n.d.	n.d.	PT non met	no
15	n.d.	n.d.	n.d.	n.d.	n.d.	n.d.	n.d.	n.d.	n.d.	n.d.	PT non met	no
16	n.d.	n.d.	n.d.	n.d.	n.d.	n.d.	n.d.	n.d.	n.d.	n.d.	PT non met	no
17	3.00256e+07	2.8173e+07	1.12424e+07	1.87833e+07	9.44017e+06	4.98289e+06	3.41624e+06	2.83136e+06	3.3956e+06	3.26239e+06	PT non met	yes
18	8399919	25245937			7.31881e+06	6.44344e+06	6139822	3.12632e+06	1.70138e+06	516165	PT non met	yes
19	n.d.	n.d.	n.d.	n.d.	n.d.	n.d.	n.d.	n.d.	n.d.	n.d.	PT met	no
20	9.22499e+07	4.54645e+07	49734862	4.2515e+07	2.44058e+07	1.493e+07	4.08632e+06	1.37718e+06	647537		early MET	yes
21	8.60677e+06	2.99628e+08	636616	7.97015e+06	1.2771e+07	2.0547e+07	2.66157e+07	2.83702e+07	2.55235e+07	2.32909e+07	early MET	yes
22	5.93282e+06	8.15263e+07	34.16	5932785	8.43091e+06	1.11276e+07	1.29368e+07	9.41481e+06	7.16159e+06	7.01588e+06	PT met	yes
23	n.d.	n.d.	n.d.	n.d.	n.d.	n.d.	n.d.	n.d.	n.d.	n.d.	PT met	no
24	3.29183e+06	3.68371e+07			7.56959e+06	8.1646e+06	6.2368e+06	5.92285e+06	4.54909e+06	4.26245e+06	PT non met	yes
25	2.60663e+06	8.23197e+07			6.94864e+06	9.56345e+06	1.28061e+07	1.50861e+07	1.52723e+07	1.32891e+07	PT non met	yes
26	8.72725e+07	3.80728e+06	4.86024e+07	3.86701e+07	3.27052e+06	536758					PT non met	yes
27	n.d.	n.d.	n.d.	n.d.	n.d.	n.d.	n.d.	n.d.	n.d.	n.d.	PT non met	no
28	2.69669e+08	5.26576e+06	2.05989e+08	6.368e+07	5.19553e+06	70220.7					early MET	yes
29	9.36145e+07		5.79834e+07	3.56311e+07							early MET	yes
30	7.42914e+07	8.25622e+07	4.3682e+07	3.06094e+07	2.4299e+07	1.85436e+07	1.06639e+07	8.06676e+06	7.42114e+06	7.33872e+06	early MET	yes
31	8.45602e+06	1.09939e+08			8.1619e+06	1.14518e+07	1.47833e+07	1.51165e+07	1.6708e+07	1.58215e+07	PT non met	yes
32	n.d.	n.d.	n.d.	n.d.	n.d.	n.d.	n.d.	n.d.	n.d.	n.d.	PT met	no
33	n.d.	n.d.	n.d.	n.d.	n.d.						early MET	no
34	32503158	1.6174e+07	1.25974e+07	1.99058e+07	6.78057e+06	5.37737e+06	2.7836e+06	1.22951e+06			PT non met	yes
35	n.d.	n.d.	n.d.	n.d.	n.d.	n.d.	n.d.	n.d.	n.d.	n.d.	PT non met	no
36	2.33941e+07	1.41086e+07	4.35526e+06	1.90388e+07	9.47221e+06	4.4486e+06	187825				PT non met	yes
37	87607361	1.04851e+08	5.48494e+07	3.2758e+07	2.99906e+07	3.25747e+07	2.58515e+07	1.17638e+07	4.32993e+06	340643	early MET	yes
38	1.87684e+08	2.09836e+08	1.3007e+08	5.76141e+07	4.82271e+07	4.14828e+07	3.39121e+07	2.56987e+07	2.00941e+07	1.42457e+07	early MET	yes
39	n.d.	n.d.	n.d.	n.d.	n.d.	n.d.	n.d.	n.d.	n.d.	n.d.	PT met	no
40	1.51283e+08	1.44215e+07	1.0565e+08	4.56334e+07	1.37261e+07	695319					early MET	yes
41	1.13646e+08	5.35157e+07	6.57145e+07	4.79317e+07	1.47574e+07	1.45097e+07	9.5461e+06	6.24675e+06	3.89278e+06	2.87715e+06	PT met	yes
42	5.02307e+06	6.59272e+07			9.14056e+06	1.24797e+07	14563596	1.4479e+07	1.21587e+07	3.10476e+06	PT non met	yes
43	n.d.	n.d.	n.d.	n.d.	n.d.	n.d.	n.d.	n.d.	n.d.	n.d.	PT non met	no
44	n.d.	n.d.	n.d.	n.d.	n.d.	n.d.	n.d.	n.d.	n.d.	n.d.	early MET	no
45	n.d.	n.d.	n.d.	n.d.	n.d.	n.d.	n.d.	n.d.	n.d.	n.d.	PT non met	no
46	2.95769e+08	1.16375e+08	1.82914e+08	112854327	3.49952e+07	2.88348e+07	2.60388e+07	2.10243e+07	5.42766e+06	54603.5	PT met	yes
47	1.66458e+08	34763922	1.08596e+08	5.7862e+07	2.30896e+07	9.99899e+06	1.67494e+06				early MET	yes
48	n.d.	n.d.	n.d.	n.d.	n.d.	n.d.	n.d.	n.d.	n.d.	n.d.	PT met	no
49	n.d.	n.d.	n.d.	n.d.	n.d.	n.d.	n.d.	n.d.	n.d.	n.d.	PT non met	no
50	n.d.	n.d.	n.d.	n.d.	n.d.	n.d.	n.d.	n.d.	n.d.	n.d.	PT met	no
51	n.d.	n.d.	n.d.	n.d.	n.d.	n.d.	n.d.	n.d.	n.d.	n.d.	PT met	no
52	2.41067e+07	4.20718e+07	4.01698e+06	2.00897e+07	2.08694e+07	1.61173e+07	4.90515e+06	179995			early MET	yes
53	3.0108e+08	6.34914e+07	223600879	7.74796e+07	1.84637e+07	1.73506e+07	1.47389e+07	1.05296e+07	2.40863e+06		PT met	yes
54	n.d.	n.d.	n.d.	n.d.	n.d.	n.d.	n.d.	n.d.	n.d.	n.d.	PT met	no
55	n.d.	n.d.	n.d.	n.d.	n.d.	n.d.	n.d.	n.d.	n.d.	n.d.	PT non met	no
56	1.82097e+08	8.22421e+07	1.19832e+08	6.22641e+07	4.33965e+07	1.89819e+07	1.06735e+07	5.77335e+06	3.15091e+06	253347	early MET	yes
57	n.d.	n.d.			n.d.						early MET	no
58	1.64489e+07	8.23463e+07	1.90217e+06	1.45467e+07	9445634	1.25634e+07	1.48493e+07	1.16219e+07	1.13515e+07	6.1062e+06	PT non met	yes
59	n.d.	n.d.	n.d.	n.d.	n.d.	n.d.	n.d.	n.d.	n.d.	n.d.	PT non met	no
60	n.d.	n.d.	n.d.	n.d.	n.d.	n.d.	n.d.	n.d.	n.d.	n.d.	PT met	no
61	n.d.	n.d.	n.d.	n.d.	n.d.	n.d.	n.d.	n.d.	n.d.	n.d.	PT met	no
62	985335	5.85753e+07			4.20569e+06	7.05236e+06	5.95371e+06	5.9982e+06	6.5976e+06	7232526	PT met	yes
63	n.d.	n.d.	n.d.	n.d.	n.d.	n.d.	n.d.	n.d.	n.d.	n.d.	PT non met	no
64	n.d.	n.d.	n.d.	n.d.	n.d.	n.d.	n.d.	n.d.	n.d.	n.d.	PT non met	no
65	1.37835e+08	3.92251e+07	8.80813e+07	4.97533e+07	2.22194e+07	1.31926e+07	3.81022e+06				late MET	yes
66	62991577	1.74651e+06	3.4954e+07	2.80375e+07	1.63319e+06	113319					late MET	yes
67	7.15136e+07										late MET	yes
68	5.69576e+07	8.91893e+07	2.67328e+07	3.02248e+07	2.94064e+07	2.81547e+07	2.05689e+07	1.00741e+07	985246		late MET	yes
69	10323671	46968421	88185	10235486	1.20128e+07	1.4921e+07	1.20589e+07	6538301	1.43007e+06	6572.7	late MET	yes
70	1.86389e+08										late MET	yes
71	4.31613e+07	6.15132e+07	1.6395e+07	2.67663e+07	2.54653e+07	1.30249e+07	1.01547e+07	9003094	3.86529e+06		late MET	yes
72	3.22044e+07	45311154	1.31062e+07	1.90982e+07	9.50701e+06	1.11116e+07	2.39316e+06	3.97668e+06	3.96432e+06	3.53461e+06	late MET	yes
73	1.36508e+08	1.03993e+08	9.04638e+07	4.60439e+07	3.35036e+07	3.21084e+07	1.61346e+07	12422877	8186683	1.62512e+06	late MET	yes
74	6.51384e+07	3.14022e+07	1.97648e+07	4.53736e+07	1.51424e+07	8.21963e+06	4.90675e+06	2.41237e+06	720280		late MET	yes
75	2.57589e+07	55243399			n.d.	n.d.	n.d.	n.d.	n.d.	n.d.	late MET	yes
76	6.63653e+07	1.68946e+08	3.42877e+07	3.20775e+07	3.01535e+07	29693621	2.33743e+07	1.63143e+07	1.42343e+07	1.06775e+07	late MET	yes
77	1.67358e+07										late MET	yes
78	2.55422e+08	1.62041e+07	1.88872e+08	6.65508e+07	1.13449e+07	4.48457e+06	374606				late MET	yes
79	96738042	2.03418e+08	7.52253e+07	2.15128e+07	1.8823e+07	1.72785e+07	1.72203e+07	1.66729e+07	15723546	1.51262e+07	late MET	yes
80	7.00065e+07	4.63773e+07	4.56684e+07	2.43381e+07	2.36794e+07	1.29372e+07	6.43715e+06	3.32139e+06			late MET	yes
81	2.88551e+07	8.90498e+07	1.11291e+07	1.77259e+07	1.91578e+07	1.69838e+07	1.53189e+07	1.35536e+07	1.11002e+07	7.43197e+06	late MET	yes
82	4.11849e+07	6.77242e+07	1.92443e+07	2.19406e+07	2.39185e+07	1.94083e+07	1.24045e+07	8.50317e+06	3.48628e+06		late MET	yes
83	1.76556e+07	4.49826e+07	566126	17089460	1.92888e+07	1.30344e+07	8.54701e+06	3.566e+06	545188		late MET	yes
84	n.d.	n.d.			n.d.	n.d.	n.d.	n.d.	n.d.	n.d.	late MET	no
85	2.06103e+07	30191202			n.d.	n.d.	n.d.	n.d.	n.d.	n.d.	late MET	yes
86	2.79054e+08	3.71705e+07	2.18394e+08	6.06595e+07	22982827	9.37682e+06	3.81981e+06	990154			late MET	yes
87	n.d.	n.d.			n.d.	n.d.	n.d.	n.d.	n.d.	n.d.	late MET	no
88	n.d.	n.d.			n.d.						late MET	no
89	2.65334e+07	3.02975e+07	4686140	2.18473e+07	3.02975e+07	n.d.	n.d.	n.d.			late MET	yes
90	n.d.	n.d.	n.d.	n.d.	n.d.	n.d.	n.d.	n.d.	n.d.		late MET	no
91	5.15133e+06										late MET	yes
92	65447709	1.35615e+08	2.83723e+07	3.70754e+07	2.17832e+07	2.77574e+07	2.97768e+07	1.92586e+07	1.43788e+07	1.11952e+07	late MET	yes
93	58038919	1.40036e+08	3.60537e+07	2.19852e+07	2.03824e+07	1.9526e+07	2.14735e+07	2.47747e+07	2.2956e+07	1.77641e+07	late MET	yes
94	1.11626e+07	1.67184e+08	1.6628e+06	9.4998e+06	9.40529e+06	1.11344e+07	1.41694e+07	1.57645e+07	1.54086e+07	1.5028e+07	late MET	yes
95	1.92499e+08	6.08193e+07	136312309	5.61866e+07	3.4873e+07	1.58753e+07	4.66325e+06	2.63731e+06	2.14779e+06	622485	late MET	yes
96	1.60542e+08	8.49058e+07	1.113e+08	4.92422e+07	3.09304e+07	1.81432e+07	1.59131e+07	1.23896e+07	6.50158e+06	1.02783e+06	late MET	yes
97	6.1034e+07	2.09519e+07	3.56458e+07	2.53882e+07	1.70441e+07	3907768					late MET	yes
98	n.d.	n.d.	n.d.	n.d.	n.d.	n.d.	n.d.	n.d.	n.d.	n.d.	late MET	no
99	2.36506e+08		2.21244e+08	1.5262e+07							late MET	yes
100	n.d.	n.d.	n.d.	n.d.	n.d.	n.d.	n.d.	n.d.			late MET	no
101	5.82334e+07	1.46728e+08	12150999	4.60824e+07	4.45937e+07	4.03327e+07	2.48513e+07	1.86858e+07	1.13699e+07	5799317	late MET	yes
102	1.46983e+08	9.27656e+07	7.87019e+07	6.82811e+07	3.46619e+07	3.36849e+07	1.87568e+07	5.33669e+06	325131		late MET	yes
103	45125714	2.36196e+08	1.57917e+07	2.9334e+07	2.09631e+07	2.61701e+07	2.75072e+07	24788308	2.54308e+07	2.66775e+07	late MET	yes
